# Supplementary material for: Self-Medication Perceptions and Practice of Medical and Pharmacy Students in Serbia
Source: Int J Environ Res Public Health. 2022 Jan 21;19(3):1193. doi: 10.3390/ijerph19031193 (PMC8834465; doi:10.3390/ijerph19031193)
Supplement: Supplementary file 1 [file ijerph-19-01193-s001.zip]

Archive with 1 entries (1 files):
- ijerph-1542956-supplementary.pdf
